# Supplementary material for: Replication of Rift Valley Fever Virus in Amphibian and Reptile-Derived Cell Lines
Source: Pathogens. 2021 May 31;10(6):681. doi: 10.3390/pathogens10060681 (PMC8228813; doi:10.3390/pathogens10060681)
Supplement: Supplementary file 1 [file pathogens-10-00681-s001.zip]

Archive with 4 entries (4 files):
- Figure S1.jpg
- Figure S2.jpg
- Supplement.pdf
- Table S1.pdf
